# Supplementary material for: Bacterial community distribution and functional potentials provide key insights into their role in the ecosystem functioning of a retreating Eastern Himalayan glacier
Source: FEMS Microbiol Ecol. 2024 Feb 1;100(3):fiae012. doi: 10.1093/femsec/fiae012 (PMC10876117; doi:10.1093/femsec/fiae012)
Supplement: fiae012_Supplemental_Files [file fiae012_supplemental_files.zip]

Archive with 6 entries (6 files):
- Table S1.docx
- Table S2.docx
- Table S3_Supplementary data_R1.pdf
- Table S4_Supplementary data_R1.xlsx
- Table S5_Supplementary data_R1.pdf
- File Legends_Supplementary data_R1.docx
